# Supplementary material for: Dopant-Engineered Downshifting Nanoparticles with Dual NIR-II Fluorescence and Magnetic Resonance Imaging for Diagnosis and Image-Guided Surgery of Breast Cancer
Source: Biosensors (Basel). 2026 Mar 23;16(3):180. doi: 10.3390/bios16030180 (PMC13024726; doi:10.3390/bios16030180)
Supplement: Supplementary file 1 [file biosensors-16-00180-s001.zip]

Archive with 1 entries (1 files):
- biosensors-4137515-supplementary.pdf
